# Supplementary material for: Proofreading through spatial gradients
Source: eLife. 2020 Dec 24;9:e60415. doi: 10.7554/eLife.60415 (PMC7813546; doi:10.7554/eLife.60415)
Supplement: Source code 1. [file elife-60415-code1.zip]

Archive with 15 entries (13 files):
- SupportingCode/
- SupportingCode/Fig3.ipynb
- SupportingCode/Fig5.ipynb
- SupportingCode/.DS_Store
- __MACOSX/SupportingCode/._.DS_Store
- SupportingCode/Fig2.ipynb
- SupportingCode/Fig4.ipynb
- SupportingCode/figS5-S8_catalysis.ipynb
- SupportingCode/figS2_tau_max.ipynb
- SupportingCode/figS14_k_p_energetics.ipynb
- SupportingCode/figures/
- SupportingCode/figS10-S13_non_constant_rhoE.ipynb
- SupportingCode/figS1_delta_mu_range.ipynb
- SupportingCode/figS4_Qian_limit.ipynb
- SupportingCode/figS9_unequal_lambdaS.ipynb
