# Supplementary material for: Proofreading through spatial gradients
Source: eLife. 2020 Dec 24;9:e60415. doi: 10.7554/eLife.60415 (PMC7813546; doi:10.7554/eLife.60415)
Supplement: Source code 1. [file elife-60415-code1.zip › SupportingCode/Fig3.ipynb]

# %% [code]
import numpy as np
import matplotlib.pyplot as plt
%matplotlib inline

import mpmath
from mpmath import mp, mpf
mp.dps = 80
mp.pretty = True

import seaborn as sns
sns.set()

# %% [code]
# Vectorize mpmath functions
sinh = np.vectorize(mpmath.sinh)
cosh = np.vectorize(mpmath.cosh)
exp = np.vectorize(mpmath.exp)
log10 = np.vectorize(mpmath.log10)
log = np.vectorize(mpmath.log)
sqrt = np.vectorize(mpmath.sqrt)

# %% [code]
# Off-rates
koffR = 1
koffW = 10

# %% [markdown]
### Fig3b. Complex concentration profiles

# %% [markdown]
To draw the complex concentration profiles shown in Fig. 3b, we use the result in Eq. S17 derived for the ideal sequestration case, namely,
\begin{align}
\rho_{\text{ES}}(x) = \rho_{\text{ES}}^\infty \times \frac{\sqrt{\tau_D k_{\text{off}}^S}}{\sinh \left(\sqrt{\tau_D k_{\text{off}}^S} \right)} \cosh \left(\sqrt{\tau_D k_{\text{off}}^S}(1-\tilde{x}) \right).
\end{align}

# %% [code]
tauD_choices = [0.1, 5, 40]
rhoER_choices = []
eta_choices = []

x_ls = np.linspace(0,1,100)

fig, ax = plt.subplots(3, 1, figsize=(4, 5))
plt.subplots_adjust(hspace = 1.0)

for i in range(3):
    tauD = tauD_choices[i]
    
    ellER = 1/np.sqrt(tauD*koffR)
    ellEW = 1/np.sqrt(tauD*koffW)
    
    rhoER_ls = (1/ellER)/sinh(1/ellER)*cosh(1/ellER - x_ls/ellER)
    rhoEW_ls = (1/ellEW)/sinh(1/ellEW)*cosh(1/ellEW - x_ls/ellEW)
    
    rhoER_choices.append(rhoER_ls[-1])
    eta_choices.append(rhoER_ls[-1]/rhoEW_ls[-1])
    
    ax[i].set_facecolor('#F3F3F3')
    ax[i].plot(x_ls, rhoER_ls, linewidth = 3.0, color = '#717EB2')
    ax[i].plot(x_ls, rhoEW_ls, linewidth = 3.0, color = '#D74833')
    ax[i].plot(x_ls, [1]*len(x_ls), 'k--', linewidth = 1.0)
    
    y_min = float(-0.1*rhoEW_ls[0])
    y_max = float(1.1*rhoEW_ls[0])
    ax[i].set_ylim(-0.2, 2.8)
    ax[i].set_yticks([0, 1, 2])
    
    if i != 2:
        ax[i].tick_params(axis="x", labelbottom = False)
        
publish_on = False
if publish_on:  
    for i in range(3):
        ax[i].tick_params(axis="y", labelleft = False)
        ax[i].tick_params(axis="x", labelbottom = False)
    plt.tight_layout()
    plt.savefig('figures/fig3b.pdf')
else:
    ax[1].set_ylabel(r'complex concentration, $\rho_{ES}/\rho_{ES}^{eq}$', fontsize = 14)
    ax[2].set_xlabel(r'position, $x/L$', fontsize = 14)
    
plt.show()

# %% [markdown]
### Fig3a. Speed-fidelity trade-off

# %% [markdown]
Here, we use the general expression for the complex density at $x=L$ shown in Eq. S24 to evaluate speed and fidelity:

\begin{align}
\rho_{\text{ES}}(L) &= \frac{k_{\text{on}} \rho_{\text{S}}(0) \rho_{\text{E}}}{k_{\text{off}}^{\text{S}} \left(1 - \lambda_{\text{ES}}^2/\lambda_{\text{S}}^2 \right)} \left( \frac{\lambda_{\text{ES}}}{\lambda_{\text{S}} \sinh(L/\lambda_{\text{ES}})} \left[\cosh\left(\dfrac{L}{\lambda_{\text{ES}}}\right) e^{-L/\lambda_{\text{S}}} -1 \right] + e^{-L/\lambda_{\text{S}}}\right), \, \, \,  \text{where}\\
\rho_{\text{S}}(0) &= \frac{S_{\text{total}}}{\lambda_{\text{S}} (1-e^{-L/\lambda_{\text{S}}})}.
\end{align}

# %% [code]
# Number of sampled values on each axis
n_sample = 150

# Range of values for the substrate gradient length scale (in units of L)
eps = 1e-5 # Small number to avoid 1/0 issues
ellS_ls = np.logspace(-3.0+eps,1+eps,n_sample)

# Range of values for the diffusion time scale (in units of 1/koffR)
# tauD_ls = np.logspace(-1, 2, n_sample)
tauD_ls = np.logspace(-4, 4, n_sample)

# Meshgrids of different time and length scales
tauD_m, ellS_m = np.meshgrid(tauD_ls, ellS_ls)
ellER_m = 1/np.sqrt(tauD_m*koffR)
ellEW_m = 1/np.sqrt(tauD_m*koffW)


part1_R = (ellS_m * (1-ellER_m**2/ellS_m**2) * (1-exp(-1/ellS_m)))**-1
part2_R = exp(-1/ellS_m) + ellER_m/(ellS_m*sinh(1/ellER_m))*\
          (cosh(1/ellER_m)*exp(-1/ellS_m) - 1)
rhoER_m = part1_R * part2_R # Normalized 'ER' density at x = L


part1_W = (ellS_m * (1-ellEW_m**2/ellS_m**2) * (1-exp(-1/ellS_m)))**-1
part2_W = exp(-1/ellS_m) + ellEW_m/(ellS_m*sinh(1/ellEW_m))*\
          (cosh(1/ellEW_m)*exp(-1/ellS_m) - 1)
rhoEW_m = part1_W * part2_W # Normalized 'EW' density at x = L

# Fidelity of the scheme, normalized by equilibrium fidelity
eta_m = rhoER_m/rhoEW_m

# %% [code]
fig, ax = plt.subplots(figsize = (5,4))

for i in range(0, n_sample, 1):
    ax.scatter(log10(eta_m[i,:]), rhoER_m[i,:], 0.4, color = [0.7, 0.7, 0.7])
    ax.set_xlim([-0.2, 7])

i_demo = int(0.66*n_sample)
ax.plot(log10(eta_m[:,i_demo]), rhoER_m[:,i_demo], 'k.', alpha = 0.9)
    
ellER_ls = 1/np.sqrt(tauD_ls*koffR)
ellEW_ls = 1/np.sqrt(tauD_ls*koffW)
rhoER_max_ls = (1/ellER_ls)/(sinh(1/ellER_ls))
rhoEW_max_ls = (1/ellEW_ls)/(sinh(1/ellEW_ls))
eta_max_ls = rhoER_max_ls/rhoEW_max_ls
ax.plot(log10(eta_max_ls), rhoER_max_ls, color = 'r', linewidth = 4.0)

ax.scatter(log10(eta_choices), rhoER_choices, 2, color = 'k', zorder = 10)

ax.set_facecolor('#F3F3F3')
ax.spines['left'].set_color('k')
ax.spines['left'].set_linewidth(1.0)
ax.spines['bottom'].set_color('k')
ax.spines['bottom'].set_linewidth(1.0)


publish_on = False
if publish_on:  
    ax.tick_params(axis="y", labelleft = False)
    ax.tick_params(axis="x", labelbottom = False)
    plt.tight_layout()
    plt.savefig('figures/fig3a.png', dpi = 150)
else:
    ax.set_ylabel(r'speed, $v/v_{eq}$', fontsize = 14)
    ax.set_xlabel(r'fidelity, $\log_{10}(\eta/\eta_{eq})$', fontsize = 14)
    
plt.show()

print(r'τ_D/τ_off^R (demo) ≈ %.1f' % tauD_ls[i_demo])

# %% [markdown]
### Fig. 3c: Fidelity vs. $\tau_D$ for different choices of $\lambda_S$

# %% [code]
fig, ax = plt.subplots(figsize = (5,4))

col_blue = np.array([102, 102, 153])/256

i_min = int(n_sample*0.40)
i_max = int(n_sample*0.68)
ellS_vals = []
for i in range(i_min, i_max, 6):
    ax.loglog(tauD_m[i,:], eta_m[i,:], color = col_blue, linewidth = 2.0, \
              alpha = 1 - 1.0*(i-i_min)/(i_max-i_min))    
    ellS_vals.append(np.round(ellS_m[i,0],3))
    
ax.set_ylim([0.8, 10**7.2])

eta_eq = koffW/koffR
eta_pareto = sqrt(koffW/koffR)*sinh(sqrt(tauD_m[0,:]*koffW))/sinh(sqrt(tauD_m[0,:]*koffR))
ax.plot(tauD_m[i,:], eta_pareto/eta_eq, 'k--')

ax.set_facecolor('#F3F3F3')
ax.spines['left'].set_color('k')
ax.spines['left'].set_linewidth(1.0)
ax.spines['bottom'].set_color('k')
ax.spines['bottom'].set_linewidth(1.0)

publish_on = False
if publish_on:  
    ax.tick_params(axis="y", labelleft = False)
    ax.tick_params(axis="x", labelbottom = False)
    plt.tight_layout()
    plt.savefig('figures/fig3c.pdf')
else:
    ax.set_ylabel(r'fidelity, $\eta/\eta_{eq}$', fontsize = 14)
    ax.set_xlabel(r'diffusion time, $\tau_D/\tau_{off}^R$', fontsize = 14)
    
plt.show()

print('λ_S/L values:', ellS_vals)

# %% [markdown]
### Fig. 3c (inset): Dependence of fidelity on $L/\lambda_S$

# %% [code]
fig, ax = plt.subplots(figsize = (5,4))

col_blue = np.array([102, 102, 153])/256

j_plot = int(n_sample*0.70)
ax.loglog(1/ellS_m[:,j_plot], eta_m[:,j_plot], color = 'k', linewidth = 2.0)
ax.set_xlim([1/1.2, 100*1.2])
ax.set_ylim([0.8, 10**6.0])
ax.set_yticks([1, 10**2, 10**4, 10**6])

ax.plot([1/ellER_m[0,j_plot]]*2, [0.8, eta_m[:,j_plot].max()*5], '--', lw = 2.0)
ax.plot([1/ellEW_m[0,j_plot]]*2, [0.8, eta_m[:,j_plot].max()*5], '--', lw = 2.0)

ax.set_facecolor('#F3F3F3')
ax.spines['left'].set_color('k')
ax.spines['left'].set_linewidth(1.0)
ax.spines['bottom'].set_color('k')
ax.spines['bottom'].set_linewidth(1.0)

publish_on = False
if publish_on:
    ax.tick_params(axis="y", labelleft = False)
    ax.tick_params(axis="x", labelbottom = False)
    plt.tight_layout()
    plt.savefig('figures/fig3c_inset.pdf')
else:
    ax.set_ylabel(r'$\eta/\eta_{eq}$', fontsize = 14)
    ax.set_xlabel(r'$L/\lambda_S$', fontsize = 14)
    
plt.show()
