# Supplementary material for: Proofreading through spatial gradients
Source: eLife. 2020 Dec 24;9:e60415. doi: 10.7554/eLife.60415 (PMC7813546; doi:10.7554/eLife.60415)
Supplement: Source code 1. [file elife-60415-code1.zip › SupportingCode/Fig5.ipynb]

# %% [code]
import numpy as np
import matplotlib.pyplot as plt
%matplotlib inline

from scipy.sparse import spdiags

import seaborn as sns
sns.set()

# %% [markdown]
We are going to solve the equations for substrate and complex densities,

$$ \frac{\partial}{\partial t} \rho_{\text{S}} = D \nabla^2 \rho_{\text{S}} - k_b \rho_{\text{S}} + k_u  \rho_{\text{ES}} - k_p \rho_{\text{S}} $$
$$ \frac{\partial}{\partial t} \rho_{\text{ES}} = D \nabla^2 \rho_{\text{ES}} + k_b \rho_{\text{S}} - k_u  \rho_{\text{ES}} $$

at steady state on a domain of length $L$, augmented with boundary conditions:
1. No-flux for $\rho_{\text{ES}}$
2. No-flux for $\rho_{\text{S}}$ at $x = L$, but a constant influx at $x = 0$: $-D\nabla\rho_{\text{S}}\vert_{x = 0} = k_{\text{kin}}$ 

We can solve it twice; once for a 'right' substrate ('R', with a lower $k_u$), and once for a wrong substrate ('W', with a higher $k_u$). The fidelity is then found as

$$ \eta \equiv \frac{\rho_{\text{ER}}(L)}{\rho_{\text{EW}}(L)}. $$

# %% [code]
def makeADiffusionOperator(spaceN, molecule):
    # Make a diffusion operator for von Neumann boundary conditions
    
    if molecule == 's':
        lowerdiag = np.append(np.ones(spaceN-2), (1,1));
        maindiag = np.append(-2*np.ones(spaceN-1), (-1,));
        upperdiag = np.append((2,2), np.ones(spaceN-2));
    elif molecule == 'es':
        lowerdiag = np.append(np.ones(spaceN-2), (1,1));
        maindiag = np.append(np.append((-1,), -2*np.ones(spaceN-2)), (-1,));
        upperdiag = np.append((1,1), np.ones(spaceN-2));
    else:
        lowerdiag = np.append(np.ones(spaceN-2), (2,2));
        maindiag = -2*np.ones(spaceN);
        upperdiag = np.append((2,2), np.ones(spaceN-2));
    
    diffmat = spdiags(np.array([lowerdiag, maindiag, upperdiag]), np.array([-1,0,1]), spaceN, spaceN)
    return diffmat


def computeRho(kinParam, deltax):
    ku = kinParam["ku"]
    kb = kinParam["kb"]
    kp = kinParam["kp"]
    kkin = kinParam["kkin"]
    
    gridpts = np.arange(0,1+deltax, deltax)
    spaceN = len(gridpts)

    diffmat_s = np.asarray(makeADiffusionOperator(spaceN, 's').todense())
    Ms = (diffmat_s/(deltax**2)) - (kb + kp)*np.eye(spaceN)
    
    diffmat_es = np.asarray(makeADiffusionOperator(spaceN, 'es').todense())
    Mes = (diffmat_es/(deltax**2)) - ku*np.eye(spaceN)

    bvec = np.zeros(spaceN)
    bvec[0] = -2*kkin/deltax

    rhoes = -kb*np.linalg.inv( Ms.dot(Mes) - ku*kb*np.eye(spaceN) ).dot(bvec).squeeze()
    rhos = np.linalg.inv( Ms - ku*kb*np.linalg.inv(Mes) ).dot(bvec).squeeze()
    return gridpts,rhoes, rhos

# %% [markdown]
For parameter choices, we follow Brown and Kholodenko (FEBS letters 1999).

We are going to suppose that the domain is of size $L\sim10$ $\mu m$, and that the diffusion coefficient is $D\sim 1 \mu m^2/s$. This gives us a $\tau_D \equiv L^2/D \sim 100$ s.

The kinase phosphorylation rate $k_{\text{kin}}$ is taken to be 0.2 $\text{s}^{-1}$, and the phosphatase dephosphorylation rate is 5 $\text{s}^{-1}$.

We take the unbinding rates of the right and wrong substrates to be $k_u^{(r)} = 0.1 s^{-1}$, $k_u^{(w)} = 1 \text{s}^{-1}$.

# %% [code]
domainL = 10 # Compartment size [um]
D = 1 # Diffusion constant [um^2/s]
tau_D = domainL**2/D # Diffusion time scale
k_kin = 0.2 # Phosphorylation rate [1/s]
k_p = 5 # Dephosphorylation rate [1/s]

ku_r = 0.1 # Unbinding rate of right ('r') substrates [1/s]
ku_w = 1.0 # Unbinding rate of wrong ('w') substrates [1/s]
fidelityeq = ku_w/ku_r

kinParam = {}
kinParam["kkin"] = k_kin * tau_D
kinParam["kp"] = k_p * tau_D

# Space discretization size [in L units]
deltax = 0.01

# %% [markdown]
### Fig. 5b: Fidelity as $k_b$ is increased

# %% [code]
# Range of kb values [1/s]
kbvec = 10**np.arange(-2.5,4.5,.1)

fidelityvec = np.zeros(kbvec.shape)
for whichi,kb in enumerate(kbvec):
    kinParam["kb"] = kb * tau_D
    
    kinParam["ku"] = ku_r * tau_D
    vr = computeRho(kinParam,deltax)[1][-1]
    if whichi == 35:
        kb_i = kb
        gridpts,rhoER, rhoR = computeRho(kinParam,deltax)
    
    kinParam["ku"] = ku_w * tau_D
    vw = computeRho(kinParam,deltax)[1][-1]
    if whichi == 35:
        kb_i = kb
        gridpts,rhoEW, rhoW = computeRho(kinParam,deltax)
    
    fidelityvec[whichi] = vr/vw
    
    
fig, ax = plt.subplots()
fig.set_size_inches(6.5,4)

plt.plot(kbvec, fidelityvec/fidelityeq, '-', color = 'k',linewidth = 1.2)
plt.plot(kbvec, fidelityvec/fidelityeq, '.', color = [.4, .4, .4])
plt.plot(kbvec, np.ones(kbvec.shape)*fidelityvec[0]/fidelityeq, '--', color = [.4, .4, .4])
plt.plot(kbvec, np.ones(kbvec.shape), '--', color = [.4, .4, .4])

plt.xscale('log')
plt.yscale('log')

ax.set_facecolor('#F3F3F3')
ax.spines['left'].set_color('k')
ax.spines['left'].set_linewidth(1.0)
ax.spines['bottom'].set_color('k')
ax.spines['bottom'].set_linewidth(1.0)

publish_on = False
if publish_on:  
    ax.tick_params(axis="y", labelleft = False)
    ax.tick_params(axis="x", labelbottom = False)
    
    plt.savefig('figures/fig5b.pdf')
else:
    ax.set_xlabel(r'$k_{on} \, \rho_E$ ($s^{-1}$)', fontsize=14)
    ax.set_ylabel(r'fidelity, $\eta/\eta_{eq}$', fontsize=14)

# %% [markdown]
### Fig. 5c: Substrate profile as $k_b$ is increased

# %% [code]
def make_rgb_transparent(rgb, bg_rgb, alpha):
    """
    Color code of a color (rgb) as it appears with a transparency (alpha) on a background (bg_rgb).
    """
    return [alpha * c1 + (1 - alpha) * c2
            for (c1, c2) in zip(rgb, bg_rgb)]

# %% [code]
# Set of values for kb [1/s]
kbvec = np.array([0.1, 1, 10, 100])

kinParam["ku"] = ku_r * tau_D

col_blue = np.array([102, 102, 153])/256
bg_rgb = np.array([243.0, 243.0, 243.0])/256

fig, ax = plt.subplots()
for whichi,kb in enumerate(kbvec):
    kinParam["kb"] = kb * tau_D
    x, rhoes, rhos = computeRho(kinParam,deltax)
    
    alpha = 1-0.8*whichi/len(kbvec)
    color_i = make_rgb_transparent(col_blue, bg_rgb, alpha)
    ax.plot(x*domainL,rhos/rhos[0], '-', color = color_i, linewidth = 2.0)
    ax.scatter(x*domainL,rhos/rhos[0], 10, color = color_i)

ax.set_yscale('log')
sns.despine()

ax.set_facecolor('#F3F3F3')
ax.spines['left'].set_color('k')
ax.spines['left'].set_linewidth(1.0)
ax.spines['bottom'].set_color('k')
ax.spines['bottom'].set_linewidth(1.0)

plt.xticks(fontsize = 12)
plt.yticks(fontsize = 12)
fig.set_size_inches(4.5,4)

publish_on = False
if publish_on:  
    ax.tick_params(axis="y", labelleft = False)
    ax.tick_params(axis="x", labelbottom = False)
    
    plt.savefig('figures/fig5c.pdf')
else:
    ax.set_xlabel(r'position, $x (\mu m)$', fontsize=14)
    ax.set_ylabel(r'substrate density, $\rho_S(x)/\rho_S(0)$', fontsize=14)
