# Supplementary material for: Proofreading through spatial gradients
Source: eLife. 2020 Dec 24;9:e60415. doi: 10.7554/eLife.60415 (PMC7813546; doi:10.7554/eLife.60415)
Supplement: Source code 1. [file elife-60415-code1.zip › SupportingCode/Fig2.ipynb]

# %% [code]
import numpy as np
import matplotlib.pyplot as plt
%matplotlib inline

import mpmath
from mpmath import mp, mpf
mp.dps = 80
mp.pretty = True

import seaborn as sns
rc={'axes.labelsize':14, 'xtick.labelsize':12, 'ytick.labelsize':12}
sns.set(rc=rc)

# %% [code]
# Vectorize the mpmath function
sinh = np.vectorize(mpmath.sinh)

# %% [code]
def make_rgb_transparent(rgb, bg_rgb, alpha):
    """
    Color code of a color (rgb) as it appears with a transparency (alpha) on a background (bg_rgb).
    """
    return [alpha * c1 + (1 - alpha) * c2
            for (c1, c2) in zip(rgb, bg_rgb)]

# %% [markdown]
To generate the plot, we use the expression of fidelity ($\eta$) as a function of diffusion time scale ($\tau_D$) in the ideal sequestration limit, namely,

$$
\frac{\eta}{\eta_{eq}} = \frac{1}{\sqrt{\eta_{eq}}} \frac{\sinh \left(\sqrt{\tau_D k_{\text{off}}^W} \right)}{\sinh \left(\sqrt{\tau_D k_{\text{off}}^R} \right)},
$$
where the equilibrium fidelity is given by $\eta_{eq} = k_{\text{off}}^W / k_{\text{off}}^R$.

We also use the definition of the effective number of proofreading realizations ($\eta/\eta_{eq} = \eta_{eq}^n$) to link our result to traditional proofreading.

# %% [code]
koffR = 1 # Off-rate of right substrate
koffW_ls = np.logspace(1,2,4) # Range of off-rates for the wrong substrate
tauD_ls = np.logspace(-2.5, 3.2, 1000) # Range of diffusion constants

# Background and curve colors
bg_rgb = np.array([243.0, 243.0, 243.0])/256
color = np.array([102, 102, 153])/256

for i in range(len(koffW_ls)):
    
    # Current wrong off-rate
    koffW = koffW_ls[i]
    
    # Normalized fidelity curve (eta/eta_eq)
    eta_norm_ls = np.sqrt(koffR/koffW)*sinh(np.sqrt(tauD_ls*koffW))/sinh(np.sqrt(tauD_ls*koffR))
    
    # Color of the curve
    alpha = 1.0*(i+1)/len(koffW_ls)
    color_i = make_rgb_transparent(color, bg_rgb, alpha)
    
    # Plot the curve
    plt.loglog(tauD_ls, eta_norm_ls, linewidth=2.5, color = color_i)
    
    
    # Add circles at positions corresponding to interger numbers of
    # proofreading realizations
    for n in range(1, 10):
        eta_n = (koffW/koffR)**n
        ind = np.where(eta_norm_ls > eta_n)[0][0]
        plt.scatter(tauD_ls[ind], eta_norm_ls[ind], 40, zorder = 10, color = 'w',\
                    edgecolor = color_i)
        
# Connect the circles corresponding to the same n-value with a dotted line
koffW_ls = np.logspace(0.8,2.3,7)
for n in range(1,7):
    eta_n_ls = []
    tauD_n_ls = []
    for koffW in koffW_ls:
        eta_n = (koffW/koffR)**n
        eta_norm_ls = np.sqrt(koffR/koffW)*sinh(np.sqrt(tauD_ls*koffW))/sinh(np.sqrt(tauD_ls*koffR))
        ind = np.where(eta_norm_ls > eta_n)[0][0]
        tauD_n_ls.append(tauD_ls[ind])
        eta_n_ls.append(eta_n)
    plt.plot(tauD_n_ls, eta_n_ls, 'k:', alpha = 0.3)
    
    
fig = plt.gcf()
ax = plt.gca()

ax.set_facecolor('#F3F3F3')
ax.spines['left'].set_color('k')
ax.spines['left'].set_linewidth(1.0)
ax.spines['bottom'].set_color('k')
ax.spines['bottom'].set_linewidth(1.0)

plt.ylim([10**-0.2, 10**(6.3)])

publish_on = False

if publish_on:
    ax.tick_params(axis="y", labelleft = False)
    ax.tick_params(axis="x", labelbottom = False)

    plt.savefig('figures/fig2.pdf')
else:
    ax.set_ylabel(r'fidelity, $\eta/\eta_{eq}$')
    ax.set_xlabel(r'diffusion timescale, $\tau_D/\tau_{off}^R$')
