# Supplementary material for: Proofreading through spatial gradients
Source: eLife. 2020 Dec 24;9:e60415. doi: 10.7554/eLife.60415 (PMC7813546; doi:10.7554/eLife.60415)
Supplement: Source code 1. [file elife-60415-code1.zip › SupportingCode/Fig4.ipynb]

# %% [code]
import numpy as np
import matplotlib.pyplot as plt
%matplotlib inline

import mpmath
from mpmath import mp, mpf
mp.dps = 80
mp.pretty = True

import seaborn as sns
sns.set()

from scipy import interpolate

# %% [code]
# Vectorize mpmath functions
sinh = np.vectorize(mpmath.sinh)
cosh = np.vectorize(mpmath.cosh)
tanh = np.vectorize(mpmath.tanh)
sqrt = np.vectorize(mpmath.sqrt)
exp = np.vectorize(mpmath.exp)
log10 = np.vectorize(mpmath.log10)

# %% [markdown]
Here, we use Eq. S28 to evaluate the proofreading power:
\begin{align}
\beta P = J_{\text{bind}} \sum_{\text{S=R,W}} \frac{1}{1-\lambda_{\text{S}}^2/\lambda_{\text{ES}}^2} \left( \frac{\lambda_{\text{ES}}}{\lambda_{\text{S}}} \frac{\tanh\left( L/2\lambda_{\text{ES}}\right)}{\tanh\left( L/2\lambda_{\text{S}}\right)} -1\right).
\end{align}

# %% [code]
# Off-rates
koffR = 1.0
koffW = 10.0

# Equilibrium fidelity
eta_eq = koffW/koffR

# Number of sampled values on each axis
n_sample = 150

eps = 1e-5

# Parameter ranges used in the study
ellS_ls = np.logspace(-2.0+eps,1+eps,n_sample)
# tauD_ls = np.logspace(-1.0, 1.5, n_sample)
tauD_ls = np.logspace(-1.0, 1.75, n_sample)


ellER_ls = 1/np.sqrt(tauD_ls*koffR)
ellEW_ls = 1/np.sqrt(tauD_ls*koffW)

tauD_m, ellS_m = np.meshgrid(tauD_ls, ellS_ls)
ellER_m = 1/np.sqrt(tauD_m*koffR)
ellEW_m = 1/np.sqrt(tauD_m*koffW)

# Normalized fidelity calculation
part1_R = (ellS_m * (1-ellER_m**2/ellS_m**2) * (1-exp(-1/ellS_m)))**-1
part2_R = exp(-1/ellS_m) + ellER_m/(ellS_m*sinh(1/ellER_m))*\
          (cosh(1/ellER_m)*exp(-1/ellS_m) - 1)
rhoER_m = part1_R * part2_R

part1_W = (ellS_m * (1-ellEW_m**2/ellS_m**2) * (1-exp(-1/ellS_m)))**-1
part2_W = exp(-1/ellS_m) + ellEW_m/(ellS_m*sinh(1/ellEW_m))*\
          (cosh(1/ellEW_m)*exp(-1/ellS_m) - 1)
rhoEW_m = part1_W * part2_W

eta_m = rhoER_m/rhoEW_m


# Power calculation (based on Eq. S34)
partR_1 = 1/(1-ellS_m**2/ellER_m**2)
partR_2 = (ellER_m/ellS_m*tanh(0.5/ellER_m)/tanh(0.5/ellS_m)-1)
powerR_m = partR_1 * partR_2

partW_1 = 1/(1-ellS_m**2/ellEW_m**2)
partW_2 = (ellEW_m/ellS_m*tanh(0.5/ellEW_m)/tanh(0.5/ellS_m)-1)
powerW_m = partW_1 * partW_2

power_m = powerW_m + powerR_m

# %% [code]
def make_rgb_transparent(rgb, bg_rgb, alpha):
    """
    Color code of a color (rgb) as it appears with a transparency (alpha) on a background (bg_rgb).
    """
    return [alpha * c1 + (1 - alpha) * c2
            for (c1, c2) in zip(rgb, bg_rgb)]

# %% [code]
fig, ax = plt.subplots()

eta_low_ls = []
eta_high_ls = []
power_low_ls = []
power_high_ls = []
colors = []
colors_w = []

col_blue = np.array([102, 102, 153])/256
col_white = np.array([1.0, 1.0, 1.0])
bg_rgb = np.array([243.0, 243.0, 243.0])/256

eta_high_all = []
power_high_all = []

for j in range(n_sample):
    
    ellER_current = ellER_m[0,j]
    ellEW_current = ellEW_m[0,j]

    ind_low = np.where(ellS_m[:,j] > ellER_current)[0][0]
    ind_low_2 = ind_low-1
    ind_high = np.where(ellS_m[:,j] > ellEW_current)[0][0]
    ind_high_2 = ind_high-1
    
    eta_low = eta_m[ind_low,j]
    eta_low_2 = eta_m[ind_low_2,j]
    power_low = power_m[ind_low,j]
    power_low_2 = power_m[ind_low_2,j]
    ellS_low = ellS_m[ind_low,j]
    ellS_low_2 = ellS_m[ind_low_2,j]
    
    eta_high = eta_m[ind_high,j]
    eta_high_2 = eta_m[ind_high_2,j]
    power_high = power_m[ind_high,j]
    power_high_2 = power_m[ind_high_2,j]
    ellS_high = ellS_m[ind_high,j]
    ellS_high_2 = ellS_m[ind_high_2,j]
    

    eta_low_interp_fn = interpolate.interp1d([ellS_low, ellS_low_2], [eta_low, eta_low_2])
    eta_low_interp = eta_low_interp_fn(ellER_current)
    power_low_interp_fn = interpolate.interp1d([ellS_low, ellS_low_2], [power_low, power_low_2])
    power_low_interp = power_low_interp_fn(ellER_current)
    
    eta_high_interp_fn = interpolate.interp1d([ellS_high, ellS_high_2], [eta_high, eta_high_2])
    eta_high_interp = eta_high_interp_fn(ellEW_current)
    power_high_interp_fn = interpolate.interp1d([ellS_high, ellS_high_2], [power_high, power_high_2])
    power_high_interp = power_high_interp_fn(ellEW_current)
    
    eta_high_all.append(eta_high_interp)
    power_high_all.append(power_high_interp)
    
    
    if np.mod(j, 14) == 0:
        plt.semilogx(eta_m[:,j], power_m[:,j], color = col_blue, linewidth=2.0, \
               alpha = 1.0*j/n_sample)
        
        eta_high_ls.append(eta_high_interp)
        eta_low_ls.append(eta_low_interp)
        power_high_ls.append(power_high_interp)
        power_low_ls.append(power_low_interp)
        
        colors.append(make_rgb_transparent(col_blue, bg_rgb, 1.0*j/n_sample))
        colors_w.append(make_rgb_transparent(col_white, bg_rgb, 1.0*j/n_sample))
        
        tauD_curr = tauD_m[0,j]
        
for i in range(len(eta_low_ls)):
    if i != len(eta_low_ls) - 1:
        alpha = 0.4
    else:
        alpha = 1.0

    color = make_rgb_transparent(colors[i], bg_rgb, alpha)
    color_w = make_rgb_transparent(colors_w[i], bg_rgb, alpha)
    plt.scatter([eta_low_ls[i], eta_high_ls[i]], \
                [power_low_ls[i], power_high_ls[i]], 
                45, edgecolor = color, color = color_w, \
                zorder = 10)

plt.plot(eta_high_all, power_high_all, '--', color = 'k')

plt.ylim([0, 8])

ax.set_facecolor('#F3F3F3')
ax.spines['left'].set_color('k')
ax.spines['left'].set_linewidth(1.0)
ax.spines['bottom'].set_color('k')
ax.spines['bottom'].set_linewidth(1.0)

eta_max = 1/sqrt(eta_eq) * sinh(sqrt(tauD_curr*koffW)) / sinh(sqrt(tauD_curr*koffR))
plt.plot([eta_max]*2, [0, 10], 'r--', linewidth=2.0)

publish_on = False
if publish_on:  
    ax.tick_params(axis="y", labelleft = False)
    ax.tick_params(axis="x", labelbottom = False)
    
    plt.savefig('figures/fig4.pdf')
else:
    ax.set_xlabel(r'fidelity, $\eta/\eta_{eq}$', fontsize=14)
    ax.set_ylabel(r'power, $\beta P\, /\, J_{_{bind}}$', fontsize=14)
