# Supplementary material for: Proofreading through spatial gradients
Source: eLife. 2020 Dec 24;9:e60415. doi: 10.7554/eLife.60415 (PMC7813546; doi:10.7554/eLife.60415)
Supplement: Source code 1. [file elife-60415-code1.zip › SupportingCode/figS5-S8_catalysis.ipynb]

# %% [code]
import numpy as np
import matplotlib.pyplot as plt
%matplotlib inline

import mpmath
from mpmath import mp, mpf
mp.dps = 80
mp.pretty = True

import seaborn as sns
rc={'axes.labelsize':14, 'xtick.labelsize':12, 'ytick.labelsize':12}
sns.set(rc=rc)

# %% [code]
# Vectorize mpmath functions
sinh = np.vectorize(mpmath.sinh)
cosh = np.vectorize(mpmath.cosh)
tanh = np.vectorize(mpmath.tanh)
exp = np.vectorize(mpmath.exp)
log10 = np.vectorize(mpmath.log10)
log = np.vectorize(mpmath.log)
sqrt = np.vectorize(mpmath.sqrt)

# %% [code]
# Off-rates
koffR = 1
koffW = 10
eta_eq = koffW/koffR

# %% [markdown]
## Uniform substrate profile

# %% [code]
def eta_fn(r, tauD, eta_eq):
    part1 = tanh(sqrt(tauD))/tanh(sqrt(tauD)*sqrt(eta_eq))
    part2 = (tanh(sqrt(tauD)*sqrt(eta_eq)) + r*sqrt(tauD)/sqrt(eta_eq))/(tanh(sqrt(tauD)) + r*sqrt(tauD))
    return eta_eq*part1*part2

# %% [code]
fig, ax = plt.subplots(1,2, figsize=(10, 3.5), gridspec_kw={'wspace': 0.5})

r_tilde_ls = np.logspace(-2.4, 2.4, 100)

yticks = [[1, eta_eq], \
          [1, np.sqrt(eta_eq), eta_eq]]
yticklabels = [['1', r'$\eta_{eq}$'], \
               ['1', r'$\sqrt{\eta_{eq}}$', r'$\eta_{eq}$']]
titles = [r'fast diffusion, $\tau_D/\tau_{off}^R$ = ', \
          r'slow diffusion, $\tau_D/\tau_{off}^R$ = ']

tauD_options = [1e-2,10]

for i, tauD in enumerate(tauD_options):
    eta_ls = eta_fn(r_tilde_ls, tauD, eta_eq)

    ax[i].plot(r_tilde_ls, eta_ls, color = 'k', lw = 2)
    ax[i].axhline(1, ls='--', lw=1.00,\
                  color='gray', xmin=0.05, xmax=0.95)
    ax[i].set_xscale('log')
    ax[i].set_yscale('log')
    
    ax[i].set_yticks(yticks[i])
    
    if i == 1:
        ax[i].axhline(sqrt(eta_eq), ls='--', lw=1.00, \
                      color='gray', xmin=0.05, xmax=0.95, zorder=1)
    
    ax[i].set_ylim([1, 1.1*eta_eq])

    ax[i].set_facecolor('#F3F3F3')
    ax[i].spines['left'].set_color('k')
    ax[i].spines['left'].set_linewidth(1.0)
    ax[i].spines['bottom'].set_color('k')
    ax[i].spines['bottom'].set_linewidth(1.0)

publish_on = False
if publish_on:
    for i in range(2):
        ax[i].tick_params(axis="y", labelleft = False)
        ax[i].tick_params(axis="x", labelbottom = False)
    plt.gcf().subplots_adjust(bottom=0.20)
    plt.savefig('figures/FigS5.pdf')
else:
    for i in range(2):
        ax[i].set_xlabel(r'catalysis rate, $\tilde{r} /\, k_{off}^R$')
        ax[i].set_ylabel(r'fidelity, $\eta$')
        ax[i].set_yticklabels(yticklabels[i])
        ax[i].set_title(titles[i] + str(tauD_options[i]), fontsize = 14)

# %% [markdown]
## Ideal substrate localization

# %% [code]
def speed_lambda_zero_fn(r, tauD, eta_eq, substrate):
    r_vals = np.copy(r)
    if substrate == 'W':
        r_vals /= eta_eq
        tauD *= eta_eq
    
    epsilon = r_vals * sqrt(tauD)
    speed = epsilon / (sinh(sqrt(tauD)) + epsilon*cosh(sqrt(tauD)))
    return speed

def eta_lambda_zero_fn(r, tauD, eta_eq):
    vR = speed_lambda_zero_fn(r, tauD, eta_eq, 'R')
    vW = speed_lambda_zero_fn(r, tauD, eta_eq, 'W')
    return vR/vW

# %% [code]
fig, ax = plt.subplots(1,2, figsize=(10, 3.5), gridspec_kw={'wspace': 0.5})

r_tilde_ls = np.logspace(-2.4, 2.4, 100)

yticks = [[1, eta_eq], \
          [1, eta_eq, eta_eq**2, eta_eq**3, eta_eq**4]]
yticklabels = [['1', r'$\eta_{eq}$'], \
               ['1', r'$\eta_{eq}$', r'$\eta_{eq}^2$', r'$\eta_{eq}^3$', r'$\eta_{eq}^4$']]
titles = [r'fast diffusion, $\tau_D/\tau_{off}^R$ = ', \
          r'slow diffusion, $\tau_D/\tau_{off}^R$ = ']

tauD_options = [1e-2,1e1]

for i, tauD in enumerate(tauD_options):
    
    eta_ls = eta_lambda_zero_fn(r_tilde_ls, tauD, eta_eq)
    ax[i].plot(r_tilde_ls, eta_ls, color = 'k', lw = 2)
    ax[i].axhline(1, ls='--', lw=1.00,\
                  color='gray', xmin=0.05, xmax=0.95)
    ax[i].set_xscale('log')
    ax[i].set_yscale('log')
    
    ax[i].set_yticks(yticks[i])

    if i == 1:
        ax[i].axhline(eta_ls[-1], ls='--', lw=1.00, \
                      color='gray', xmin=0.05, xmax=0.95, zorder=1)
    ax[i].set_ylim([1, eta_eq**4])

    ax[i].set_facecolor('#F3F3F3')
    ax[i].spines['left'].set_color('k')
    ax[i].spines['left'].set_linewidth(1.0)
    ax[i].spines['bottom'].set_color('k')
    ax[i].spines['bottom'].set_linewidth(1.0)
    
publish_on = False
if publish_on:
    for i in range(2):
        ax[i].tick_params(axis="y", labelleft = False)
        ax[i].tick_params(axis="x", labelbottom = False)
        
    plt.gcf().subplots_adjust(bottom=0.20)
    plt.savefig('figures/FigS6.pdf')
else:
    for i in range(2):
        ax[i].set_xlabel(r'catalysis rate, $\tilde{r} /\, k_{off}^R$')
        ax[i].set_ylabel(r'fidelity, $\eta$')
        ax[i].set_yticklabels(yticklabels[i])
        ax[i].set_title(titles[i] + str(tauD_options[i]), fontsize = 14)

# %% [markdown]
## Pareto front shift

# %% [code]
def speed_pareto_fn(r, tauD, eta_eq, substrate):
    if substrate == 'W':
        r /= eta_eq
        tauD *= eta_eq
    epsilon = r * sqrt(tauD)
    speed = epsilon / (sinh(sqrt(tauD)) + epsilon*cosh(sqrt(tauD)))
    return speed

# %% [code]
fig, ax = plt.subplots(1,2, figsize=(11, 3.5), gridspec_kw={'wspace': 0.5})

colors = ['k', 'r']
labels = [r'slow catalysis', 'fast catalysis']

for i,r in enumerate([1e-3, 1e3]):
    vR_infty = speed_pareto_fn(r, 1e-10, eta_eq, 'R')
    eta_norm_ls = []
    vR_norm_ls = []
    for tauD in np.logspace(-4, 2, 100):
        vR = speed_pareto_fn(r, tauD, eta_eq, 'R')
        vW = speed_pareto_fn(r, tauD, eta_eq, 'W')
        vR_norm_ls.append(vR/vR_infty)
        eta_norm_ls.append(vR/vW/eta_eq)
    ax[0].plot(eta_norm_ls, vR_norm_ls, lw = 2.0, color = colors[i], \
               label = labels[i])
ax[0].set_xscale('log')
ax[0].legend()
ax[0].set_xlim([10**(-1.3), 10**7.2])
ax[0].set_xticks(np.logspace(-1,7,9))

n_r = 10
for i,r in enumerate(list(np.logspace(-3,0.7,n_r)) + [10**2]):
    eta_norm_ls = []
    vR_norm_ls = []
    for tauD in np.logspace(-4, 2, 100):
        vR = speed_pareto_fn(r, tauD, eta_eq, 'R')
        vW = speed_pareto_fn(r, tauD, eta_eq, 'W')
        vR_norm_ls.append(vR)
        eta_norm_ls.append(vR/vW/eta_eq)
    if i < n_r:
        color = 1.0-i/n_r*np.array([1,1,1])
        lw = 1.5
    else:
        color = 'red'
        lw = 2.0
    ax[1].plot(eta_norm_ls, vR_norm_ls, lw = lw, color = color)
ax[1].set_xscale('log')
ax[1].set_xlim([10**(-1.3), 10**7.2])
ax[1].set_xticks(np.logspace(-1,7,9))

for i in range(2):
    ax[i].set_facecolor('#F3F3F3')
    ax[i].spines['left'].set_color('k')
    ax[i].spines['left'].set_linewidth(1.0)
    ax[i].spines['bottom'].set_color('k')
    ax[i].spines['bottom'].set_linewidth(1.0)

publish_on = False
if publish_on:
    for i in range(2):
        ax[i].tick_params(axis="y", labelleft = False)
        ax[i].tick_params(axis="x", labelbottom = False)
        
    plt.gcf().subplots_adjust(bottom=0.20)
    plt.savefig('figures/FigS7.pdf')
else:
    for i in [0,1]:
        ax[i].set_xlabel(r'fidelity, $\eta/\eta_{eq}$')
    ax[0].set_ylabel(r'speed, $v/\, v_{_{MM}}$')
    ax[1].set_ylabel(r'speed, $v/\, J_{bind}$')

# %% [markdown]
## Speed-fidelity trade-off

# %% [code]
fig, ax = plt.subplots(1,1,figsize=(4.5,3.5))
tauD = 1e0
r_tilde_ls = np.logspace(-2.4, 2.4, 100)
vR = speed_lambda_zero_fn(r_tilde_ls, tauD, eta_eq, 'R')
eta = eta_lambda_zero_fn(r_tilde_ls, tauD, eta_eq)
# vR = speed_fn(r_tilde_ls, tauD, eta_eq, 'R')
# eta = eta_fn(r_tilde_ls, tauD, eta_eq)
plt.plot(eta, vR/vR[-1], lw=2.0, color='k')

ax.set_xticks([float(eta.min()), float(eta.max())])
ax.set_xlim([float(eta.min()/eta_eq), 1.1*float(eta.max())])

ax.set_yticks([0, 1])
ax.set_ylim([-0.1, 1.1])

ax.set_facecolor('#F3F3F3')
ax.spines['left'].set_color('k')
ax.spines['left'].set_linewidth(1.0)
ax.spines['bottom'].set_color('k')
ax.spines['bottom'].set_linewidth(1.0)

publish_on = False
if publish_on:
    ax.tick_params(axis="y", labelleft = False)
    ax.tick_params(axis="x", labelbottom = False)
    
    plt.savefig('figures/FigS8.pdf')
else:
    ax.set_xticklabels([r'$\eta_{min}$', r'$\eta_0$'])
    ax.set_yticklabels([r'$0$', r'$v_{max}$'])
    
    ax.set_xlabel(r'fidelity, $\eta$')
    ax.set_ylabel(r'speed, $v$')
