# Supplementary material for: Proofreading through spatial gradients
Source: eLife. 2020 Dec 24;9:e60415. doi: 10.7554/eLife.60415 (PMC7813546; doi:10.7554/eLife.60415)
Supplement: Source code 1. [file elife-60415-code1.zip › SupportingCode/figS2_tau_max.ipynb]

# %% [code]
import numpy as np
import matplotlib.pyplot as plt
%matplotlib inline

import mpmath
from mpmath import mp, mpf
mp.dps = 80
mp.pretty = True

import seaborn as sns
sns.set()

# %% [code]
# Vectorize mpmath functions
sinh = np.vectorize(mpmath.sinh)
cosh = np.vectorize(mpmath.cosh)
exp = np.vectorize(mpmath.exp)
log10 = np.vectorize(mpmath.log10)
log = np.vectorize(mpmath.log)
sqrt = np.vectorize(mpmath.sqrt)

# %% [code]
# Off-rates
koffR = 1
koffW = 10
eta_eq = koffW/koffR

# %% [code]
# Number of sampled values on each axis
n_sample = 350

# Range of values for the substrate gradient length scale (in units of L)
eps = 1e-5 # Small number to avoid 1/0 issues
ellS_ls = np.logspace(-3.0+eps,1+eps,n_sample)

# Range of values for the diffusion time scale (in units of 1/koffR)
# tauD_ls = np.logspace(-1, 2, n_sample)
tauD_ls = np.logspace(-4, 4, n_sample)

# Meshgrids of different time and length scales
tauD_m, ellS_m = np.meshgrid(tauD_ls, ellS_ls)
ellER_m = 1/np.sqrt(tauD_m*koffR)
ellEW_m = 1/np.sqrt(tauD_m*koffW)


part1_R = (ellS_m * (1-ellER_m**2/ellS_m**2) * (1-exp(-1/ellS_m)))**-1
part2_R = exp(-1/ellS_m) + ellER_m/(ellS_m*sinh(1/ellER_m))*\
          (cosh(1/ellER_m)*exp(-1/ellS_m) - 1)
rhoER_m = part1_R * part2_R # Normalized 'ER' density at x = L


part1_W = (ellS_m * (1-ellEW_m**2/ellS_m**2) * (1-exp(-1/ellS_m)))**-1
part2_W = exp(-1/ellS_m) + ellEW_m/(ellS_m*sinh(1/ellEW_m))*\
          (cosh(1/ellEW_m)*exp(-1/ellS_m) - 1)
rhoEW_m = part1_W * part2_W # Normalized 'EW' density at x = L

# Fidelity of the scheme, normalized by equilibrium fidelity
eta_m = rhoER_m/rhoEW_m

# %% [code]
col_blue = np.array([102, 102, 153])/256

i_min = int(n_sample*0.40)
i_max = int(n_sample*0.78)

tauD_lower = []  # First order approximation
tauD_approx = [] # Approximation w/ correction term
tauD_exact = [] # Exact numerical maximum

eta_max_subset = []
ellS_inverse_subset = []
eta_subset = []

for i in range(i_min, i_max, 1):
    ellS_curr = ellS_m[i,0]
    ind = np.where(eta_m[i,:] == np.max(eta_m[i,:]))[0][0]
    eta_max = np.max(eta_m[i,:])
    eta_max_subset.append(eta_max)
    
    ellS_inverse_subset.append(1/ellS_curr)
    tauD_lower.append(1/ellS_curr**2/eta_eq)
    
    c = np.sqrt(eta_eq)/(1/ellS_curr)
    tauD_approx.append(1/ellS_curr**2/eta_eq*(1+2*c))

    tauD_exact.append(tauD_m[i,ind])


# Values of L/λ_S where an integer number of proofreading rounds is implemented
n_eff = log10(eta_max_subset)/log10(eta_eq)
n_eff_floor = np.floor(n_eff)
ellS_integers = []
for i in reversed(range(len(n_eff_floor)-1)):
    if n_eff_floor[i] != n_eff_floor[i+1]:
        ellS = sqrt(ellS_inverse_subset[i]*ellS_inverse_subset[i+1])
        ellS_integers.append(ellS)
        
fig, ax = plt.subplots(1, 1, figsize=(5, 4))
ax.plot(ellS_inverse_subset, tauD_lower, lw = 1.2, color = 'black', \
        label = r'$(L/\lambda_S)^2/\eta_{eq}$')
ax.plot(ellS_inverse_subset, tauD_approx, '--', lw = 1.2, color = 'black', \
        label = r'$(L/\lambda_S)^2/\eta_{eq} + 2(L/\lambda_S)/\sqrt{\eta_{eq}}$')
ax.scatter(ellS_inverse_subset, tauD_exact, color = col_blue, s=10, zorder = 10, label = 'exact estimate')
ax.set_yscale('log')
ax.legend()

ax.set_facecolor('#F3F3F3')
ax.spines['left'].set_color('k')
ax.spines['left'].set_linewidth(1.0)
ax.spines['bottom'].set_color('k')
ax.spines['bottom'].set_linewidth(1.0)

for i in range(len(ellS_integers)):
    plt.axvline(ellS_integers[i], color = 'gray', alpha = 0.7, lw = 0.6, zorder = 1)

# Source:
# https://stackoverflow.com/questions/22263807/how-is-order-of-items-in-matplotlib-legend-determined
handles, labels = plt.gca().get_legend_handles_labels()
order = [2,1,0]
plt.legend([handles[idx] for idx in order],[labels[idx] for idx in order])

publish_on = False
if publish_on:  
    ax.tick_params(axis="y", labelleft = False)
    ax.tick_params(axis="x", labelbottom = False)
    plt.tight_layout()
    plt.savefig('figures/figS2.pdf')
else:
    ax.set_ylabel(r'$\tau_D^* / \, \tau_{off}^R$', fontsize = 14)
    ax.set_xlabel(r'$L/\lambda_S$')
    
plt.show()
