# Supplementary material for: Proofreading through spatial gradients
Source: eLife. 2020 Dec 24;9:e60415. doi: 10.7554/eLife.60415 (PMC7813546; doi:10.7554/eLife.60415)
Supplement: Source code 1. [file elife-60415-code1.zip › SupportingCode/figS14_k_p_energetics.ipynb]

# %% [code]
import numpy as np
import matplotlib.pyplot as plt
%matplotlib inline

from scipy.sparse import spdiags

import mpmath
from mpmath import mp, mpf
mp.dps = 80
mp.pretty = True

import seaborn as sns
sns.set()

# %% [markdown]
#### Analytical estimates of power (assuming exponential profiles)

# %% [code]
# Vectorize mpmath functions
sinh = np.vectorize(mpmath.sinh)
cosh = np.vectorize(mpmath.cosh)
tanh = np.vectorize(mpmath.tanh)
exp = np.vectorize(mpmath.exp)
log10 = np.vectorize(mpmath.log10)

# %% [code]
# Off-rates [1/s]
koffR = 0.1
koffW = 1.0

L = 10 # Domain size [um]
D = 1.0 # Diffusion constant [um^2/s]
kb = 1.0 # Effective binding rate (kon*rhoE)
tau_D = L**2/D # Diffusion time scale [s]

# Range of ellS values [um]
ellS_ls = np.logspace(-4.0,3.0,200)

ellER = L/np.sqrt(tau_D*koffR)
ellEW = L/np.sqrt(tau_D*koffW)


# Normalized fidelity calculation (based on Eq. S24)`
part1_R = (ellS_ls * (1-ellER**2/ellS_ls**2) * (1-exp(-L/ellS_ls)))**-1
part2_R = exp(-L/ellS_ls) + ellER/(ellS_ls*sinh(L/ellER))*\
          (cosh(L/ellER)*exp(-L/ellS_ls) - 1)
rhoER_ls = part1_R * part2_R

part1_W = (ellS_ls * (1-ellEW**2/ellS_ls**2) * (1-exp(-L/ellS_ls)))**-1
part2_W = exp(-L/ellS_ls) + ellEW/(ellS_ls*sinh(L/ellEW))*\
          (cosh(L/ellEW)*exp(-L/ellS_ls) - 1)
rhoEW_ls = part1_W * part2_W

eta_ls = rhoER_ls/rhoEW_ls


# Dissipation bound due to enzyme action (based on Eq. S34)
partR_1 = 1/(1-ellS_ls**2/ellER**2)
partR_2 = (ellER/ellS_ls*tanh(0.5*L/ellER)/tanh(0.5*L/ellS_ls)-1)
powerR_ls = partR_1 * partR_2

partW_1 = 1/(1-ellS_ls**2/ellEW**2)
partW_2 = (ellEW/ellS_ls*tanh(0.5*L/ellEW)/tanh(0.5*L/ellS_ls)-1)
powerW_ls = partW_1 * partW_2

power_enzyme_analytical = powerR_ls + powerW_ls

# Dissipation bound to localize substrates (based on Eq. S43
# and the definition of J_bind = kb*S_total)
power_diffusion_analytical = 2*D/(kb* (ellS_ls)**2)

# %% [markdown]
#### Numerical estimates of power (for the kinase/phosphatase-based mechanism)

# %% [code]
def makeADiffusionOperator(spaceN, molecule):
    if molecule == 's': # flux boundary condition at x=0
        lowerdiag = np.append(np.ones(spaceN-2), (1,1))
        maindiag = np.append(-2*np.ones(spaceN-1), (-1,))
        upperdiag = np.append((2,2), np.ones(spaceN-2))
    elif molecule == 'es':
        lowerdiag = np.append(np.ones(spaceN-2), (1,1))
        maindiag = np.append(np.append((-1,), -2*np.ones(spaceN-2)), (-1,))
        upperdiag = np.append((1,1), np.ones(spaceN-2))
    diffmat = spdiags(np.array([lowerdiag, maindiag, upperdiag]), np.array([-1,0,1]), spaceN, spaceN)
    return diffmat

def computeRho(kinParam, deltax):
    ku = kinParam["ku"]
    kb = kinParam["kb"]
    kp = kinParam["kp"]
    kkin = kinParam["kkin"]
    
    gridpts = np.arange(0,1+deltax, deltax)
    spaceN = len(gridpts)

    diffmat_s = np.asarray(makeADiffusionOperator(spaceN, 's').todense())
    Ms = (diffmat_s/(deltax**2)) - (kb + kp)*np.eye(spaceN)
    
    diffmat_es = np.asarray(makeADiffusionOperator(spaceN, 'es').todense())
    Mes = (diffmat_es/(deltax**2)) - ku*np.eye(spaceN)

    bvec = np.zeros(spaceN)
    bvec[0] = -2*kkin/deltax

    rhoes = -kb*np.linalg.inv( Ms.dot(Mes) - ku*kb*np.eye(spaceN) ).dot(bvec).squeeze()
    rhos = np.linalg.inv( Ms - ku*kb*np.linalg.inv(Mes) ).dot(bvec).squeeze()
    return gridpts,rhoes, rhos

# %% [code]
k_kin = 0.2 # Phosphorylation rate [1/s]
k_p = 5 # Dephosphorylation rate [1/s]
fidelityeq = koffW/koffR # Equilibrium fidelity
E_kin = 10 # Phosphorylation energy
E_phosph = 10 # Dephosphorylation energy

kinParam = {}
kinParam["kkin"] = k_kin * tau_D
kinParam["kb"] = kb * tau_D

# Space discretization size [in L units]
deltax = 0.003

# %% [code]
# Range of kp values [1/s]
kpvec = 10**np.arange(-4.5,6.5,.02)

fidelityvec = np.zeros(kpvec.shape)
power_irreversible = np.zeros(kpvec.shape)
power_enzyme_numerical = np.zeros(kpvec.shape)
power_diffusion_numerical = np.zeros(kpvec.shape)

for whichi,kp in enumerate(kpvec):
    
    kinParam["kp"] = kp * tau_D
    
    # Right substrate data
    kinParam["ku"] = koffR * tau_D
    gridpts, rhoER, rhoR = computeRho(kinParam,deltax)
    vr = rhoER[-1]
    rhoR /= L
    rhoER /= L
    power_enzyme_numerical[whichi] += np.sum( (kb*rhoR - koffR*rhoER)*np.log(rhoR) )*(deltax*L)
    power_diffusion_numerical[whichi] += D*sum(((rhoR[1:]-rhoR[:-1])/(deltax*L))**2/(0.5*(rhoR[1:]+rhoR[:-1])) \
                                               * (deltax*L))

    # Wrong substrate data
    kinParam["ku"] = koffW * tau_D
    gridpts, rhoEW, rhoW = computeRho(kinParam,deltax)
    vw = rhoEW[-1]
    rhoW /= L
    rhoEW /= L
    power_enzyme_numerical[whichi] += np.sum( (kb*rhoW - koffW*rhoEW)*np.log(rhoW) )*(deltax*L)
    power_diffusion_numerical[whichi] += D*sum(((rhoW[1:]-rhoW[:-1])/(deltax*L))**2/(0.5*(rhoW[1:]+rhoW[:-1])) \
                                               * (deltax*L))

    # Substrate binding flux
    Stot = k_kin/kp
    J_bind = kb*Stot
    
    
    fidelityvec[whichi] = vr/vw                             # Fidelity
    power_enzyme_numerical[whichi] /= J_bind                # Enzyme power per binding event
    power_diffusion_numerical[whichi] /= J_bind             # Substrate localization power per binding event
    power_irreversible[whichi] = 2*kp/kb*(E_kin + E_phosph) # Total power from (de)phosphorylation events
    
    if kp < 5.0:
        kpReal = np.copy(kp)
        rhoR_profile = np.copy(rhoR)
        rhoW_profile = np.copy(rhoW)
        x_vals = np.copy(gridpts)*L
        fidelityNormReal = fidelityvec[whichi]/fidelityeq

# %% [code]
fig1, ax1 = plt.subplots()
ax1.plot(fidelityvec/fidelityeq, power_irreversible, '-', color = 'k', linewidth = 2.0, label = 'kinase/phosphatase')
ax1.semilogx(eta_ls, power_enzyme_analytical+power_diffusion_analytical, '-', \
             linewidth = 2.0, color = [.4, .4, .4], label = 'enzyme + substrate diffusion')
ax1.semilogx(eta_ls, power_enzyme_analytical, '--', color = [.4, .4, .4], label = 'enzyme')
ax1.semilogx(eta_ls, power_diffusion_analytical, ':', color = [.4, .4, .4], label = 'substrate diffusion')
ax1.legend()

fig2, ax2 = plt.subplots()
ax2.plot(fidelityvec/fidelityeq, power_irreversible, '-', color = 'k', linewidth = 2.0, label = 'kinase/phosphatase')
ax2.plot(fidelityvec/fidelityeq, power_enzyme_numerical+power_diffusion_numerical, '-', \
        linewidth = 2.0, color = [.4, .4, .4], label = 'enzyme + substrate diffusion')
ax2.plot(fidelityvec/fidelityeq, power_enzyme_numerical, '--', color = [.4, .4, .4], label = 'enzyme')
ax2.plot(fidelityvec/fidelityeq, power_diffusion_numerical, ':', color = [.4, .4, .4], label = 'substrate diffusion')
ax2.axvline(fidelityNormReal, color = [0.5, 0.5, 0.5], lw = 1.0, linestyle='--')
ax2.legend()

axs = [ax1, ax2]
for ax in axs:
    ax.set_xscale('log')
    ax.set_yscale('log')
    ax.set_ylim([10**-1.5, 10**3.5])

    ax.set_facecolor('#F3F3F3')
    ax.spines['left'].set_color('k')
    ax.spines['left'].set_linewidth(1.0)
    ax.spines['bottom'].set_color('k')
    ax.spines['bottom'].set_linewidth(1.0)


publish_on = False
if publish_on:  
    for ax in axs:
        ax.tick_params(axis="y", labelleft = False)
        ax.tick_params(axis="x", labelbottom = False)
    
    fig1.savefig('figures/figS14a.pdf')
    fig2.savefig('figures/figS14b.pdf')
else:
    for ax in axs:
        ax.set_xlabel(r'fidelity, $\eta/\eta_{\mathrm{eq}}$', fontsize=14)
        ax.set_ylabel(r'power, $P/J_{\mathrm{bind}}$', fontsize=14)
    ax1.set_title('predictions for exponential substrate localization')
    ax2.set_title('estimates for non-exponential substrate profiles')

# %% [code]
fig, ax = plt.subplots(figsize=(4.5,3.5))

ax.set_facecolor('#F3F3F3')
ax.spines['left'].set_color('k')
ax.spines['left'].set_linewidth(1.0)
ax.spines['bottom'].set_color('k')
ax.spines['bottom'].set_linewidth(1.0)
    
ax.plot(x_vals, rhoR_profile/rhoR_profile[0], lw = 2.0, label = 'right substrate')
ax.plot(x_vals, rhoW_profile/rhoW_profile[0], lw = 2.0, label = 'wrong substrate')
ax.legend()
ax.set_yscale('log')

publish_on = False
if publish_on:  
    ax.tick_params(axis="y", labelleft = False)
    ax.tick_params(axis="x", labelbottom = False)
    fig.savefig('figures/figS14c.pdf')
else:
    ax.set_xlabel(r'position, $x$ (μm)', fontsize=14)
    ax.set_ylabel(r'normalized density, $\rho_S(x)/\rho_S(0)$', fontsize=14)
