# Supplementary material for: Proofreading through spatial gradients
Source: eLife. 2020 Dec 24;9:e60415. doi: 10.7554/eLife.60415 (PMC7813546; doi:10.7554/eLife.60415)
Supplement: Source code 1. [file elife-60415-code1.zip › SupportingCode/figS10-S13_non_constant_rhoE.ipynb]

# %% [code]
import numpy as np
import matplotlib.pyplot as plt
%matplotlib inline

import mpmath
from mpmath import mp, mpf
mp.dps = 200
mp.pretty = True

import seaborn as sns
rc={'axes.labelsize':14, 'xtick.labelsize':12, 'ytick.labelsize':12}
sns.set(rc=rc)

from tqdm.notebook import tqdm as tqdm

# %% [code]
# Vectorize mpmath functions
sinh = np.vectorize(mpmath.sinh)
cosh = np.vectorize(mpmath.cosh)
exp = np.vectorize(mpmath.exp)
sqrt = np.vectorize(mpmath.sqrt)
log10 = np.vectorize(mpmath.log10)
log = np.vectorize(mpmath.log)

# %% [code]
def rhoS_fn(x_ls, param):
    """
    Free substrate density at given positions.
    """
    
    # Unpack the parameters
    L, ellS, S_tot, D, kon, koffR, koffW, n_states = param
    
    # Substrate density at the leftmost boundary
    rhoS_0 = S_tot/(ellS*(1-exp(-L/ellS)))
    
    return rhoS_0*exp(-x_ls/ellS)

# %% [code]
def Q_fn(param):
    """
    Transition rate matrix in the discretized representation of the system.
    """
    
    # Unpack the parameters
    L, ellS, S_tot, D, kon, koffR, koffW, n_states = param
    
    # Discrete step size
    dx = L/n_states

    # Diffusive hopping rate
    k_hop = D/dx**2

    # Discrete positions in space
    x_ls = L*(0.5 + np.arange(n_states))/n_states
    
    # Effective binding rate at different positions
    kon_eff_ls = kon*rhoS_fn(x_ls, param)
    
    # Transition rate matrix: initialization (n_states for each eqn)
    #                         free(E), right(ER), wrong(EW)
    Q = np.zeros([3*n_states, 3*n_states])
    
    
    # Diffusion of enzyme
    Q[tuple(np.arange(1, n_states)), tuple(np.arange(0, n_states-1))] = k_hop # E
    Q[tuple(np.arange(0, n_states-1)), tuple(np.arange(1, n_states))] = k_hop # E
    
    Q[tuple(np.arange(n_states+1, 2*n_states)), tuple(np.arange(n_states, 2*n_states-1))] = k_hop # ER
    Q[tuple(np.arange(n_states, 2*n_states-1)), tuple(np.arange(n_states+1, 2*n_states))] = k_hop # ER

    Q[tuple(np.arange(2*n_states+1, 3*n_states)), tuple(np.arange(2*n_states, 3*n_states-1))] = k_hop # EW
    Q[tuple(np.arange(2*n_states, 3*n_states-1)), tuple(np.arange(2*n_states+1, 3*n_states))] = k_hop # EW
    
    # Substrate binding
    Q[tuple(np.arange(n_states, 2*n_states)), tuple(np.arange(0, n_states))] = kon_eff_ls # E->ER
    Q[tuple(np.arange(2*n_states, 3*n_states)), tuple(np.arange(0, n_states))] = kon_eff_ls # E->EW
    
    # Substrate unbinding
    Q[tuple(np.arange(0, n_states)), tuple(np.arange(n_states, 2*n_states))] = koffR # ER->E
    Q[tuple(np.arange(0, n_states)), tuple(np.arange(2*n_states, 3*n_states))] = koffW # EW->E

    
    # Assign diagonals so that columns sum to zero
    Q = mpmath.matrix(Q.tolist())
    Q_diagonal = Q.transpose() * mpmath.matrix([1]*Q.rows)
    Q = Q - mpmath.diag(Q_diagonal)
    
    return Q

# %% [code]
def p_ss_fn(param):
    """
    Steady state probabilities of 3*n_states discrete states.
    """
    
    # Transition rate matrix
    Q = Q_fn(param)
    
    # Number of states
    n_states = Q.rows
    
    # Incorporate probability conservation into the last row
    Q[n_states-1, :] = mpf(1)
    
    # Introduce vector b, such that the steady state probability vector
    # becomes the solution to system of equations: Q'p_ss = b
    bnp = np.zeros(n_states)
    bnp[-1] = 1
    b = bnp.tolist()
    
    return mpmath.lu_solve(Q, b)

# %% [code]
def speed_fn(p_ss, L, n_states):
    """
    Density of right complex as a proxy for speed.
    """
    
    # Dicrete step size
    dx = L/n_states
    
    # Index of the right complex at x = L
    ind_ER = 2*n_states - 1
    
    return p_ss[ind_ER]/dx

# %% [code]
def eta_fn(p_ss, n_states):
    """
    Fidelity of the scheme obtained from steady state probabilities.
    """
    
    # Probability of the cognate substrate-bound state
    p_ss_ER = p_ss[2*n_states-1]
    
    # Probability of the noncognate substrate-bound state
    p_ss_EW = p_ss[3*n_states-1]
    
    return p_ss_ER/p_ss_EW

# %% [code]
# Model parameters
L = mpf(1) # Compartment size, sets the length scale
ellS = mpf("0.04") # Substrate gradient length scale
S_tot = mpf("3.0") # Total number of free substrates

koffR = mpf(1) # Off-rate of right substrate, sets the time scale
koffW = mpf(10) # Off-rate of wrong substrate
eta_eq = koffW/koffR # Equilibrium fidelity
kon = mpf(1) # On-rate
D = mpf(1) # Enzyme diffusion constant

n_states = 30 # Number of 'lattice' sites in discrete representation

# List of all model parameters
param = [L, ellS, S_tot, D, kon, koffR, koffW, n_states]

# %% [markdown]
### Fig S3: Spatially varying free enzyme profile

# %% [code]
# Steady state probabilities
p_ss = p_ss_fn(param)

# %% [code]
# Positions of lattice sites
x_ls = L*(0.5 + np.arange(n_states))/n_states

# Dicrete step size
dx = L/n_states

# Complex densities
rho_E = p_ss[0:n_states]/dx
rho_ER = p_ss[n_states:2*n_states]/dx
rho_EW = p_ss[2*n_states:3*n_states]/dx

# Show the complex density profiles
plt.plot(x_ls, rho_E, '--', color = 'k', label = 'Free', lw = 2)
plt.plot(x_ls, rho_ER, '-', color = 'b', label = 'ER', lw = 2)
plt.plot(x_ls, rho_EW, '-', color = 'r', label = 'EW', lw = 2)
plt.xlim([0, 1.0])
plt.ylim([0, 1.1*float(np.max(p_ss/dx))])

fig = plt.gcf()
ax = plt.gca()

ax.set_facecolor('#F3F3F3')
ax.spines['left'].set_color('k')
ax.spines['left'].set_linewidth(1.0)
ax.spines['bottom'].set_color('k')
ax.spines['bottom'].set_linewidth(1.0)

# Show the free substrate profile
x_range = np.linspace(0,float(L),100)
rhoS_ls = np.array(rhoS_fn(x_range, param), dtype = float)
plt.fill_between(x_range, 0, rhoS_ls/rhoS_ls[0] * float(np.max(p_ss/dx)), alpha = 0.2)

publish_on = False

if publish_on:
    ax.tick_params(axis="y", labelleft = False)
    ax.tick_params(axis="x", labelbottom = False)

    plt.savefig('figures/figS10.pdf')
else:
    plt.legend()
    ax.set_xlabel(r'Position, $x/L$')
    ax.set_ylabel(r'Density, $\rho(x)$')

# %% [markdown]
### Fig S4: Effects on the Pareto front

# %% [code]
fig, ax = plt.subplots(figsize=(4.5,4))

koffR = mpf(1) # Off-rate of right substrate, sets the time scale
koffW = mpf(10) # Off-rate of wrong substrate
eta_eq = koffW/koffR # Equilibrium fidelity

# Diffusion time scale range
D_range = np.logspace(-3,3,1000)
tauD_ls = L**2/D_range

# Right complex decay length scale
ellER_ls = sqrt(D_range/koffR)

# Fidelity values in the ideal sequestration limit
eta_ls = sqrt(eta_eq)*sinh(sqrt(tauD_ls*koffW))/sinh(sqrt(tauD_ls*koffR))

# Effective number of proofreading steps
n_eff_ls = log(eta_ls)/log(eta_eq) - 1

# List of total numbers of free substrate
S_tot_ls = np.logspace(-3, 3, 40)

# List to store n_eff at 50% speed
n_eff_50_ls = []

# List to store the fraction of bound enzymes at 'EC50'
p_bound_ls = []

for i in tqdm(range(len(S_tot_ls))):
    S_tot = S_tot_ls[i]
    kon_eff = kon*S_tot

    # Equilibrium complex density at x=L (Eq. S65, normalized by rho0)
    rhoES_eq = (1/L)*(kon_eff/koffR/L)/(1 + kon_eff/koffR/L)
    
    # Complex density at x=L for general case (Eq. S66, normalized by rho0)
    factor_ls = L/ellER_ls*cosh(L/ellER_ls)/sinh(L/ellER_ls)
    rhoES_ls = (1/L)*(kon_eff/koffR/L)/(1 + factor_ls*kon_eff/koffR/L)*(L/ellER_ls)*1/sinh(L/ellER_ls)
    
    # Speed, normalized over equilibrium limit
    speed_norm = rhoES_ls/rhoES_eq
    
    ind_50 = np.where(speed_norm > 0.5)[0][0]
    n_eff_50_ls.append(0.5*(n_eff_ls[ind_50]+n_eff_ls[ind_50-1])) # Averaging for precision
    
    w = kon_eff/koffR/L
    factor = sqrt(factor_ls[ind_50] * factor_ls[ind_50-1]) # Averaging for precision
    p_bound_ls.append(w/(1+factor*w))

    if i==0 or i==len(S_tot_ls)-1:
        plt.plot(n_eff_ls, speed_norm, 'k', lw = 2.0)
        plt.xlim([0,6])
    
    
ax.set_facecolor('#F3F3F3')
ax.spines['left'].set_color('k')
ax.spines['left'].set_linewidth(1.0)
ax.spines['bottom'].set_color('k')
ax.spines['bottom'].set_linewidth(1.0)

publish_on = True

if publish_on:
    ax.tick_params(axis="y", labelleft = False)
    ax.tick_params(axis="x", labelbottom = False)

    plt.savefig('figures/figS11a.pdf')
else:
    ax.set_xlabel(r'$n_{eff}$')
    ax.set_ylabel(r'$v/v_{eq}$')

# %% [code]
fig, ax = plt.subplots(figsize=(4.5,4))

n_eff_50_ls = np.array(n_eff_50_ls, dtype = float)
plt.plot(p_bound_ls, n_eff_50_ls/np.max(n_eff_50_ls), '.')
plt.ylim([-0.05, 1.05])
plt.yticks([0.4, 0.6, 0.8, 1.0])
plt.axis('equal')

ax.set_facecolor('#F3F3F3')
ax.spines['left'].set_color('k')
ax.spines['left'].set_linewidth(1.0)
ax.spines['bottom'].set_color('k')
ax.spines['bottom'].set_linewidth(1.0)

publish_on = False

if publish_on:
    ax.tick_params(axis="y", labelleft = False)
    ax.tick_params(axis="x", labelbottom = False)

    plt.savefig('figures/figS11b.pdf')
else:
    ax.set_xlabel(r'$p_{bound}$')
    ax.set_ylabel(r'$n_{50}/n_{50}^{low}$')

# %% [markdown]
### Fig. S5: Fidelity reduction

# %% [code]
# Fidelity vs \tau_D for finite ellS (λ) WITHOUT the constant \rho_E assumption
n_states = 50 # Lower number for faster computation

ellS = mpf("0.04") # Substrate gradient length scale
S_tot = mpf("3.0") # Total number of free substrates

D_ls = np.logspace(-3.5, 2, 40)
n_eff_ls_without = []
tauD_ls_without = []
for D in tqdm(D_ls):
    tauD = L**2/D
    tauD_ls_without.append(tauD)
    
    param = [L, ellS, S_tot, D, kon, koffR, koffW, n_states]
    p_ss = p_ss_fn(param)
    
    n_eff = log10(eta_fn(p_ss, n_states))/log10(eta_eq) - 1
    n_eff_ls_without.append(n_eff)

# %% [code]
# Make the plot for the case above
color_blue = np.array([102, 102, 153])/256

plt.scatter(tauD_ls_without, n_eff_ls_without, 15, color = color_blue, \
            label = r'finite $\lambda_S, \rho_E(x) \ne \mathrm{constant}$')
plt.plot(tauD_ls_without, n_eff_ls_without, '-', color = color_blue, lw = 1.0)
    

# Fidelity vs \tau_D in the ideal sequestration limit
D_range = np.logspace(-3.5,2,100)
tauD_ls = L**2/D_range
eta_const_ls = sqrt(eta_eq)*sinh(sqrt(tauD_ls*koffW))/sinh(sqrt(tauD_ls*koffR))
n_eff_ls = log10(eta_const_ls)/log10(eta_eq) - 1
plt.semilogx(tauD_ls*koffR, n_eff_ls, 'k--', zorder = 1, label = r'$\lambda_S \rightarrow 0$ limit')


# Fidelity vs \tau_D for finite ellS (λ) under the constant \rho_E assumption
ellER = sqrt(D_range/koffR)
part1_R = (1-ellER**2/ellS**2)**-1 / koffR
part2_R = exp(-L/ellS) + ellER/(ellS*sinh(L/ellER))*(cosh(L/ellER)*exp(-L/ellS) - 1)
rhoER = part1_R * part2_R

ellEW = sqrt(D_range/koffW)
part1_W = (1-ellEW**2/ellS**2)**-1 / koffW
part2_W = exp(-L/ellS) + ellEW/(ellS*sinh(L/ellEW))*(cosh(L/ellEW)*exp(-L/ellS) - 1)
rhoEW = part1_W * part2_W

eta_ls = rhoER/rhoEW
n_eff_const_ls = log10(eta_ls)/log10(eta_eq) - 1

plt.plot(tauD_ls*koffR, n_eff_const_ls, label = r'finite $\lambda_S, \rho_E(x) \approx \mathrm{constant}$')


plt.xlim([float(np.min(tauD_ls))/2, 2*float(np.max(tauD_ls))])
plt.ylim([-0.05*float(np.max(n_eff_const_ls)), 1.1*float(np.max(n_eff_const_ls))])

plt.legend()

fig = plt.gcf()
ax = plt.gca()

ax.set_facecolor('#F3F3F3')
ax.spines['left'].set_color('k')
ax.spines['left'].set_linewidth(1.0)
ax.spines['bottom'].set_color('k')
ax.spines['bottom'].set_linewidth(1.0)

publish_on = True

if publish_on:
    ax.tick_params(axis="y", labelleft = False)
    ax.tick_params(axis="x", labelbottom = False)

    plt.savefig('figures/figS12.pdf')
else:
    ax.set_xlabel(r'Diffusion time, $\tau_D/\tau_{off}^R$')
    ax.set_ylabel(r'Effective proofreading index, $n_{eff}$')

# %% [markdown]
### Fig. S6: Dependence of normalized $n_{\text{eff}}$ on fraction of bound enzymes ($p_{\text{bound}}$) for different choices of $\lambda_S$

# %% [code]
n_states = 35 # Lower number for faster computation, but lower accuracy

koffR = mpf(1) # Off-rate of right substrate, sets the time scale
koffW = mpf(10) # Off-rate of wrong substrate
eta_eq = koffW/koffR # Equilibrium fidelity

# List of different substrate localization length scales
ellS_ls = [mpf("0.04"), mpf("0.1"), mpf("0.3")]

# Lists to store p_bound and normalized n_eff values for the merged plot
p_bound_ls = [[] for _ in range(len(ellS_ls))]
n_eff_const_ls = []
n_eff_without_ls = [[] for _ in range(len(ellS_ls))]
ratio_ls = [[] for _ in range(len(ellS_ls))]


for i in tqdm(range(len(ellS_ls))):
    # Current λ_S
    ellS = ellS_ls[i]
    
    # Find n_eff for the \rho_E = constant case
    D_range = np.logspace(-3.5,2,100)
    
    ellER = sqrt(D_range/koffR)
    part1_R = (1-ellER**2/ellS**2)**-1/koffR
    part2_R = exp(-L/ellS) + ellER/(ellS*sinh(L/ellER))*(cosh(L/ellER)*exp(-L/ellS) - 1)
    rhoER = part1_R * part2_R

    ellEW = sqrt(D_range/koffW)
    part1_W = (1-ellEW**2/ellS**2)**-1/koffW
    part2_W = exp(-L/ellS) + ellEW/(ellS*sinh(L/ellEW))*(cosh(L/ellEW)*exp(-L/ellS) - 1)
    rhoEW = part1_W * part2_W

    eta_ls = rhoER/rhoEW
    n_eff_ls = log10(eta_ls)/log10(eta_eq) - 1
    n_eff_max = float(max(n_eff_ls))
    
    n_eff_const_ls.append(n_eff_max)
    
    
    # Diffusion constant for which the highest n_eff is attained
    D_max = D_range[n_eff_ls == np.max(n_eff_ls)]
    
    # Range of diffusion constants where the highest n_eff
    # is looked for in the \rho_E \ne constant case
    D_ls = np.logspace(log10(D_max)-1, log10(D_max)+1, 10)
    
    # Range of values for the total number of free substrates
    # used to nagivate the [0,1] range for p_bound
    S_min = 0.01*sqrt(D_max*koffR)/kon
    S_max = 100*sqrt(D_max*koffR)/kon*exp(L/ellS)
    S_tot_ls = np.logspace(log10(S_min), log10(S_max), 13)
    
    # Find the peak n_eff for each choice of S_tot
    # and store the resulting (p_bound, n_eff) pair
    for S_tot in tqdm(S_tot_ls):
        p_ss_ls = []
        n_eff_ls = []
        
        for D_curr in D_ls:
            param = [L, ellS, S_tot, D_curr, kon, koffR, koffW, n_states]
            p_ss = p_ss_fn(param)
            p_ss_ls.append(p_ss)
            n_eff_ls.append(log(eta_fn(p_ss, n_states))/log(eta_eq) - 1)
        
        ind_max = np.where(np.array(n_eff_ls) == np.max(n_eff_ls))[0][0]
        p_ss = p_ss_ls[ind_max]
        n_eff = n_eff_ls[ind_max]
        
        if ind_max == 0 or ind_max == len(D_ls)-1:
            if n_eff/n_eff_max > 0.07:
                print('Max was not reached (search range D_ls is narrow).')

        p_bound = float(np.sum(p_ss[n_states:]))
        ratio = p_ss[n_states-1]/p_ss[0]
        
        p_bound_ls[i].append(p_bound)
        ratio_ls[i].append(ratio)
        n_eff_without_ls[i].append(n_eff)

# %% [code]
fig, ax = plt.subplots(figsize=(4.5,4))

linestyle_ls = [':', '-.', '--']

p_bound_ls = np.array(p_bound_ls)
n_eff_without_ls = np.array(n_eff_without_ls)

for i in range(len(ellS_ls)):
    ax.scatter(p_bound_ls[i,:], n_eff_without_ls[i,:]/n_eff_const_ls[i], 15, color = 'b', \
                edgecolor = 'k', lw = 0.5)
    ax.plot(p_bound_ls[i,:], n_eff_without_ls[i,:]/n_eff_const_ls[i], \
            linestyle = linestyle_ls[i], color = 'b', lw = 1.5, label = r'$\lambda_S/L: $' + str(ellS_ls[i]))
ax.plot([0, 1], [1,1], 'k--')
ax.set_ylim([-0.05, 1.05])
plt.legend()

ax.set_facecolor('#F3F3F3')
ax.spines['left'].set_color('k')
ax.spines['left'].set_linewidth(1.0)
ax.spines['bottom'].set_color('k')
ax.spines['bottom'].set_linewidth(1.0)

publish_on = True

if publish_on:
    ax.tick_params(axis="y", labelleft = False)
    ax.tick_params(axis="x", labelbottom = False)

    plt.savefig('figures/figS13.pdf')
else:
    ax.set_xlabel(r'$p_{bound}$')
    ax.set_ylabel(r'$n_{50}/n_{50}^{low}$')
