# Supplementary material for: Proofreading through spatial gradients
Source: eLife. 2020 Dec 24;9:e60415. doi: 10.7554/eLife.60415 (PMC7813546; doi:10.7554/eLife.60415)
Supplement: Source code 1. [file elife-60415-code1.zip › SupportingCode/figS1_delta_mu_range.ipynb]

# %% [code]
import numpy as np
import matplotlib.pyplot as plt
%matplotlib inline

import mpmath
from mpmath import mp, mpf
mp.dps = 80
mp.pretty = True

import seaborn as sns
rc={'axes.labelsize':14, 'xtick.labelsize':12, 'ytick.labelsize':12}
sns.set(rc=rc)

# %% [code]
# Vectorize mpmath functions
sinh = np.vectorize(mpmath.sinh)
cosh = np.vectorize(mpmath.cosh)
exp = np.vectorize(mpmath.exp)
log = np.vectorize(mpmath.log)

# %% [code]
# Off-rates
koffR = 1
koffW_ls = [3, 10, 100]

# Choices of the diffusion time scale (in 1/koffR units)
tauD_ls = [60.0, 40.0, 20.0]

# Number of sampled values for ellS
n_sample = 50

# Range of values for the substrate gradient length scale (in units of L)
eps = 1e-5 # Small number to avoid 1/0 issues
ellS_ls = np.logspace(-2.0+eps,0+eps,n_sample)


fig, ax = plt.subplots(1, 3, figsize = (13,4))

col_blue = np.array([102, 102, 153])/256

for i in range(3):
    
    koffW = koffW_ls[i]
    eta_eq = koffW/koffR
    tauD = tauD_ls[i]
    
    ellER = 1/np.sqrt(tauD*koffR)
    ellEW = 1/np.sqrt(tauD*koffW)

    # Normalized density of right complexes at x = L (based on Eq. S24)
    part1_R = (ellS_ls * (1-ellER**2/ellS_ls**2) * (1-exp(-1/ellS_ls)))**-1
    part2_R = exp(-1/ellS_ls) + ellER/(ellS_ls*sinh(1/ellER))*\
              (cosh(1/ellER)*exp(-1/ellS_ls) - 1)
    rhoER_ls = part1_R * part2_R

    # Normalized density of wrong complexes at x = L
    part1_W = (ellS_ls * (1-ellEW**2/ellS_ls**2) * (1-exp(-1/ellS_ls)))**-1
    part2_W = exp(-1/ellS_ls) + ellEW/(ellS_ls*sinh(1/ellEW))*\
              (cosh(1/ellEW)*exp(-1/ellS_ls) - 1)
    rhoEW_ls = part1_W * part2_W

    # Fidelity normalized by equilibrium fidelity
    eta_norm_ls = rhoER_ls/rhoEW_ls
    
    # Effective number of proofreading realizations
    n_eff_ls = log(eta_norm_ls)/log(eta_eq)
    
    ax[i].semilogx(1/ellS_ls, n_eff_ls, color = 'k', linewidth = 2.0)
    
    ax[i].plot([1/ellER]*2, [0, 1.1*n_eff_ls.max()], '--', lw = 2.0)
    ax[i].plot([1/ellEW]*2, [0, 1.1*n_eff_ls.max()], '--', lw = 2.0)
    
    
    ax[i].set_facecolor('#F3F3F3')
    ax[i].spines['left'].set_color('k')
    ax[i].spines['left'].set_linewidth(1.0)
    ax[i].spines['bottom'].set_color('k')
    ax[i].spines['bottom'].set_linewidth(1.0)
    
    publish_on = False
    if publish_on:
        ax[i].tick_params(axis="y", labelleft = False)
        ax[i].tick_params(axis="x", labelbottom = False)
        plt.tight_layout()
        plt.savefig('figures/figS1.pdf')
    else:
        ax[i].set_ylabel(r'$n_{eff}$', fontsize = 14)
        ax[i].set_xlabel(r'$L/\lambda_S$', fontsize = 14)
        ax[i].set_title(r'$\eta_{eq} =$ ' + str(int(eta_eq)))
