# Supplementary material for: Proofreading through spatial gradients
Source: eLife. 2020 Dec 24;9:e60415. doi: 10.7554/eLife.60415 (PMC7813546; doi:10.7554/eLife.60415)
Supplement: Source code 1. [file elife-60415-code1.zip › SupportingCode/figS4_Qian_limit.ipynb]

# %% [code]
import numpy as np
import matplotlib.pyplot as plt
%matplotlib inline

import mpmath
from mpmath import mp, mpf
mp.dps = 80
mp.pretty = True

import seaborn as sns
sns.set()

# %% [code]
# Vectorize mpmath functions
sinh = np.vectorize(mpmath.sinh)
coth = np.vectorize(mpmath.coth)
exp = np.vectorize(mpmath.exp)

# %% [code]
fig, ax = plt.subplots(figsize=(5,4))

ellEW_ls = np.logspace(-1.55,-0.2,9) # Range of ellEW values
ellS_ls = np.logspace(-1.45,1.0,173) # Range of ellS values
mu_ls = 1/ellS_ls # ellS -> chemical potential

for i in range(0, len(ellEW_ls)):
    ellEW = ellEW_ls[i]
    
    # Normalized density of wrong complexes at x=L (based on Eq. S24 for 'EW')
    rhoEW_norm = 1/(1-ellS_ls**2/ellEW**2) * 1/(1-exp(-1/ellS_ls)) * \
                (1/ellEW/sinh(1/ellEW) - 1/ellEW*(ellS_ls/ellEW + coth(1/ellEW))*exp(-1/ellS_ls))
    
    # Normalized density of right complexes at x=L
    rhoER_norm = 1
    
    # Fidelity enhancement
    eta_extra = rhoER_norm/rhoEW_norm
    
    ax.semilogy(mu_ls, eta_extra, color = np.array([102, 102, 153])/256, linewidth=2.0, \
               alpha = 1-1.0*i/len(ellEW_ls),)


# Thermodynamic bound
ax.plot(mu_ls, exp(1/ellS_ls), 'r--', linewidth=2.5)

# Upper limit on model's performance
ax.plot(mu_ls, (exp(mu_ls)-1)/mu_ls, 'k--', linewidth=2.5)

# Y-ticks    
ax.set_yticks([10**0, 10**2, 10**4, 10**6, 10**8, 10**10, 10**12])


ax.set_facecolor('#F3F3F3')
ax.spines['left'].set_color('k')
ax.spines['left'].set_linewidth(1.0)
ax.spines['bottom'].set_color('k')
ax.spines['bottom'].set_linewidth(1.0)

publish_on = False
if publish_on:  
    ax.tick_params(axis="y", labelleft = False)
    ax.tick_params(axis="x", labelbottom = False)
    
    plt.savefig('figures/figS4.pdf')
else:
    ax.set_xlabel(r'$\beta \Delta \mu$', fontsize=14)
    ax.set_ylabel(r'$\eta/\eta_{eq}$', fontsize=14)
