# Supplementary material for: Proofreading through spatial gradients
Source: eLife. 2020 Dec 24;9:e60415. doi: 10.7554/eLife.60415 (PMC7813546; doi:10.7554/eLife.60415)
Supplement: Source code 1. [file elife-60415-code1.zip › SupportingCode/figS9_unequal_lambdaS.ipynb]

# %% [code]
import numpy as np
import matplotlib.pyplot as plt
%matplotlib inline

import mpmath
from mpmath import mp, mpf
mp.dps = 80
mp.pretty = True

import seaborn as sns
rc={'axes.labelsize':14, 'xtick.labelsize':12, 'ytick.labelsize':12}
sns.set(rc=rc)

# %% [code]
# Vectorize mpmath functions
sinh = np.vectorize(mpmath.sinh)
cosh = np.vectorize(mpmath.cosh)
exp = np.vectorize(mpmath.exp)
log = np.vectorize(mpmath.log)

# %% [code]
# Off-rates
koffR = 1
koffW = 10

# Equilibrium fidelity
eta_eq = koffW/koffR

# Choices of the diffusion time scale (in 1/koffR units)
tauD = 40.0

# Complex dissociation length scale
ellER = 1/np.sqrt(tauD*koffR)
ellEW = 1/np.sqrt(tauD*koffW)

# Number of sampled values for ellS
n_sample = 250

# Range of values for the substrate gradient length scale (in units of L)
eps = 1e-5 # Small number to avoid 1/0 issues
ellR_ls = np.logspace(-3.6+eps,2.1+eps,n_sample)

col_blue = np.array([102, 102, 153])/256
col_red = np.array([213, 108, 85])/256

# %% [code]
fig, ax = plt.subplots(figsize=(4.5, 3.5))

for factor in 2**np.array([2^-20] + list(np.linspace(-6, 6, 7)) + [2^20]):
    linestyle = '-'
    if factor == 1:
        lw = 4.0
        zorder = 10
    elif abs(np.log2(factor)) > 10:
        lw = 3.0
        zorder = 8
        linestyle = '--'
    else:
        lw = 2.0
        zorder = 2
        
    if factor > 1:
        color = col_red
    elif factor < 1:
        color = col_blue
    elif factor == 1:
        color = 'k'
    
    rhoR0_ls = 1/(ellR_ls*(1-np.exp(-1/ellR_ls)))
    partR1 = rhoR0_ls/(1-ellER**2/ellR_ls**2)
    partR2 = ellER/(ellR_ls*sinh(1/ellER)) * (cosh(1/ellER)*exp(-1/ellR_ls)-1) + exp(-1/ellR_ls)
    rhoER_L = partR1*partR2
    
    
    ellW_ls = factor*ellR_ls
    rhoW0_ls = 1/(ellW_ls*(1-np.exp(-1/ellW_ls)))
    partW1 = rhoW0_ls/(1-ellEW**2/ellW_ls**2)
    partW2 = ellEW/(ellW_ls*sinh(1/ellEW)) * (cosh(1/ellEW)*exp(-1/ellW_ls)-1) + exp(-1/ellW_ls)
    rhoEW_L = partW1*partW2

    eta_norm_ls = rhoER_L/rhoEW_L

    plt.plot(1/ellR_ls, eta_norm_ls, linestyle=linestyle,\
             lw = lw, zorder = zorder, color = color)
    plt.xscale('log')
    plt.yscale('log')


ax.set_facecolor('#F3F3F3')
ax.spines['left'].set_color('k')
ax.spines['left'].set_linewidth(1.0)
ax.spines['bottom'].set_color('k')
ax.spines['bottom'].set_linewidth(1.0)


plt.tight_layout()

publish_on = False
if publish_on:
    ax.tick_params(axis="y", labelleft = False)
    ax.tick_params(axis="x", labelbottom = False)
    plt.savefig('figures/figS9.pdf')
else:
    ax.set_ylabel(r'$\eta/\eta_{eq}$', fontsize = 14)
    ax.set_xlabel(r'$L/\lambda_R$', fontsize = 14)
